# Supplementary material for: Brain Drain and Retention Strategies: Lived Experience of Expatriate Nurses in Saudi Arabia: Challenges and Implications
Source: J Nurs Manag. 2025 Aug 6;2025:9947313. doi: 10.1155/jonm/9947313 (PMC12349981; doi:10.1155/jonm/9947313)
Supplement: Supporting Information — Additional supporting information can be found online in the Supporting Information section. [file 9947313.f1.zip]

Archive with 2 entries (2 files):
- COREQ.docx
- Supplemntary tables Brain drain 2025.docx
